# Supplementary material for: Stretchable Tattoo-Like Heater with On-Site Temperature Feedback Control
Source: Micromachines (Basel). 2018 Apr 8;9(4):170. doi: 10.3390/mi9040170 (PMC6187738; doi:10.3390/mi9040170)
Supplement: Supplementary file 1 [file micromachines-09-00170-s001.zip]

Archive with 14 entries (11 files):
- Supplementary Files/
- Supplementary Files/.DS_Store
- __MACOSX/
- __MACOSX/Supplementary Files/
- __MACOSX/Supplementary Files/._.DS_Store
- Supplementary Files/HandClenchVideoCodec.avi
- __MACOSX/Supplementary Files/._HandClenchVideoCodec.avi
- Supplementary Files/Supporting Information Resubmission.docx
- __MACOSX/Supplementary Files/._Supporting Information Resubmission.docx
- Supplementary Files/Supporting Information Resubmission.pdf
- __MACOSX/Supplementary Files/._Supporting Information Resubmission.pdf
- Supplementary Files/~$pporting Information Resubmission.docx
- __MACOSX/Supplementary Files/._~$pporting Information Resubmission.docx
- __MACOSX/._Supplementary Files
